# Supplementary material for: Evidence for genetic variation in Natterer’s bats (Myotis nattereri) across three regions in Germany but no evidence for co-variation with their associated astroviruses
Source: BMC Evol Biol. 2017 Jan 5;17:5. doi: 10.1186/s12862-016-0856-0 (PMC5217449; doi:10.1186/s12862-016-0856-0)
Supplement: Supplementary file 2 — Genotype table Myotis nattereri. Table of alleles per locus for each individual bat used for the population genetic analyses on the Natterer’s bat (Myotis nattereri) determined using Genemapper v 5.0 (Applied Biosystems). (XLSX 75 kb) [file 12862_2016_856_MOESM2_ESM.xlsx]

## Sheet: Sheet1
Samples	A2-Mluc	A2-Mluc	b22	b22	D15	D15	EF15	EF15	G30-Mluc	G30-Mluc	G6-Mluc	G6-Mluc	H23	H23	H29	H29	Mnatt-1	Mnatt-1	Mnatt-11	Mnatt-11	Mnatt-8	Mnatt-8	A13-Mluc	A13-Mluc	E5-Mluc	E5-Mluc	FV5AP	FV5AP	G31-Mluc	G31-Mluc	GZBYR	GZBYR	H19	H19	Mnatt-2	Mnatt-2	Mschreib3	Mschreib3
Bat0001	147	162	148	153	111	112	209	213	270	279	127	127	166	169	168	174	227	231	215	230	251	258	NA	NA	416	417	255	255	210	210	202	202	106	108	284	313	262	278
Bat0002	149	149	148	155	116	120	209	209	276	276	122	127	162	164	178	178	223	231	219	238	238	238	367	374	409	416	249	255	210	210	202	212	100	100	284	304	270	273
Bat0003	147	164	148	153	122	122	209	213	278	304	118	122	164	164	170	170	231	235	215	219	234	269	371	380	416	418	249	249	212	214	204	210	100	100	289	293	272	276
Bat0004	144	149	151	155	120	126	209	209	276	304	124	127	164	164	174	178	223	223	215	238	234	234	374	376	409	417	252	258	212	216	199	210	100	102	289	313	276	280
Bat0005	147	162	148	153	122	124	209	209	270	272	127	127	164	166	168	168	227	231	211	230	230	245	371	373	416	417	252	255	210	216	202	210	100	106	284	304	270	272
Bat0006	149	160	153	155	120	126	209	209	274	274	120	124	164	164	170	174	231	238	211	215	238	245	371	376	416	417	249	252	210	214	201	202	106	108	284	289	270	276
Bat0007	147	160	153	153	122	126	209	209	270	274	124	127	160	164	168	174	227	238	211	230	245	251	376	378	411	413	249	252	206	214	201	201	100	100	284	317	270	270
Bat0008	149	149	150	153	111	124	217	217	274	304	127	129	160	162	170	174	227	235	211	230	234	238	371	374	416	418	252	255	210	210	202	202	100	100	284	304	266	270
Bat0009	147	160	153	155	112	122	209	213	274	279	127	129	160	166	168	170	227	227	211	230	245	251	374	376	413	416	249	249	212	214	202	208	100	100	289	313	262	277
Bat0010	160	164	148	151	109	124	209	220	276	292	118	127	164	169	174	174	227	237	215	238	246	262	371	373	416	417	NA	NA	206	206	201	204	102	102	281	313	266	266
Bat0011	160	164	153	155	111	116	209	217	276	278	118	127	156	162	172	174	227	227	211	238	238	243	371	374	NA	NA	249	252	210	210	201	210	100	116	284	308	264	275
Bat0012	149	162	155	155	111	112	209	209	274	298	122	124	158	169	170	176	231	231	215	238	238	238	374	376	NA	NA	249	252	206	210	202	204	100	102	289	304	262	270
Bat0013	149	149	150	153	109	109	209	217	274	292	124	129	162	164	174	178	227	231	211	238	236	258	NA	NA	417	417	249	249	212	212	199	201	97	102	304	313	274	275
Bat0014	149	149	150	155	111	120	209	209	278	278	120	124	160	169	170	174	227	231	230	238	238	254	NA	NA	416	416	255	255	210	210	202	204	100	100	289	317	272	275
Bat0015	147	160	151	153	111	112	217	217	270	274	120	124	160	162	168	174	227	238	NA	NA	238	251	373	376	421	421	252	255	206	214	202	202	100	108	284	304	275	276
Bat0016	160	160	151	153	111	116	209	209	274	276	118	122	158	162	170	174	231	231	211	230	234	241	374	380	416	418	252	255	206	214	202	210	101	108	289	289	268	272
Bat0017	149	162	153	155	109	111	209	209	272	298	124	127	158	158	170	174	231	235	215	215	236	238	373	373	416	417	252	255	210	214	201	202	97	108	308	313	NA	NA
Bat0018	149	166	150	153	109	116	209	209	279	292	118	124	160	164	174	178	227	227	234	238	236	251	373	397	416	417	255	255	210	210	202	202	106	108	284	313	NA	NA
Bat0019	149	164	155	155	120	122	209	217	274	290	122	122	160	160	174	176	227	231	215	238	230	258	373	373	413	417	249	249	216	216	201	202	100	102	289	313	270	272
Bat0020	147	147	155	155	111	124	209	209	278	296	118	133	162	164	170	174	227	238	211	215	243	251	373	376	417	421	252	255	210	214	202	202	87	100	284	289	275	277
Bat0021	144	160	153	153	120	122	209	217	272	276	118	124	160	162	170	170	223	227	215	238	238	243	373	373	413	416	255	255	206	210	202	204	87	102	289	313	262	270
Bat0022	147	149	153	155	114	124	209	217	274	302	120	124	162	164	172	178	231	235	211	230	241	254	374	374	417	417	249	255	206	206	206	210	97	108	284	304	274	274
Bat0023	147	149	148	155	109	122	209	209	274	276	122	122	160	164	170	174	227	231	238	238	230	230	373	382	413	416	249	249	210	216	201	201	100	102	313	313	262	272
Bat0024	149	149	155	155	112	122	209	213	304	310	118	120	164	164	170	174	231	231	234	238	230	241	373	395	410	413	255	255	206	216	201	208	105	112	308	313	277	281
Bat0025	147	149	153	155	112	122	213	217	276	302	124	129	162	164	172	174	227	231	219	230	234	254	373	378	417	417	252	255	206	208	201	210	104	108	293	304	274	282
Bat0026	147	154	150	153	122	124	209	217	304	306	118	122	164	171	170	174	231	235	215	234	234	258	373	376	416	421	249	252	206	214	202	202	95	100	289	304	274	276
Bat0027	149	160	150	153	111	112	209	209	274	276	122	129	158	162	174	174	231	231	215	230	234	247	373	378	410	416	255	255	210	216	202	202	106	106	281	313	262	278
Bat0028	147	149	148	155	111	126	209	209	272	304	118	120	158	164	170	176	227	235	215	219	234	241	373	376	NA	NA	249	249	206	212	199	210	100	100	289	293	275	278
Bat0029	149	149	153	155	112	122	217	217	272	279	118	118	160	169	170	172	231	231	230	234	230	234	373	401	413	417	249	249	212	214	197	201	100	102	308	308	NA	NA
Bat0030	149	149	148	148	124	124	209	217	272	276	122	127	164	166	174	178	223	227	234	234	238	247	369	376	409	417	252	258	212	214	199	201	100	102	289	293	NA	NA
Bat0031	149	164	153	155	111	126	209	209	276	276	127	127	151	164	174	178	223	227	215	219	234	251	373	373	410	418	252	255	206	216	201	204	104	110	293	308	272	282
Bat0032	149	160	150	157	116	120	209	209	276	300	124	127	158	164	170	174	231	238	211	219	NA	NA	391	397	413	417	255	255	210	216	202	202	108	112	284	313	262	278
Bat0033	147	147	148	153	112	120	209	213	300	304	118	122	164	164	170	178	227	235	219	234	NA	NA	371	376	409	419	249	249	210	212	201	201	104	106	284	293	266	278
Bat0034	149	149	155	155	109	120	209	209	272	276	122	127	164	164	174	178	223	231	211	219	234	238	373	373	417	417	252	252	206	210	199	202	100	100	284	308	272	272
Bat0035	149	160	155	155	116	120	209	217	276	278	120	127	166	169	170	174	231	231	238	238	NA	NA	376	378	409	416	249	252	206	216	202	206	100	108	308	308	262	277
Bat0036	149	149	153	155	111	112	217	217	272	279	122	127	158	169	170	174	227	231	215	238	236	243	373	378	418	418	252	255	206	208	201	210	104	108	293	304	274	282
Bat0037	147	149	153	155	112	122	213	217	276	302	124	129	162	164	172	174	227	231	219	230	234	254	371	378	409	417	255	255	208	212	197	202	87	103	289	308	262	276
Bat0038	149	166	150	153	109	116	209	209	279	292	118	124	160	164	174	178	227	227	234	238	236	251	376	395	416	417	249	255	210	212	201	210	102	108	304	313	270	274
Bat0039	147	154	150	153	122	124	209	217	304	306	118	122	164	171	170	174	231	235	215	234	234	258	373	395	410	410	249	255	210	214	201	201	100	104	289	308	274	275
Bat0040	149	160	148	155	112	120	209	209	274	276	120	124	156	164	170	174	231	238	215	219	246	259	371	380	413	417	249	252	214	214	202	204	106	116	289	293	264	270
Bat0041	151	168	148	153	111	112	209	209	298	310	118	124	158	164	174	174	227	231	234	238	238	247	371	373	417	421	255	258	206	212	201	210	98	100	308	313	272	276
Bat0042	160	160	148	150	109	112	209	217	276	279	124	124	166	166	174	174	231	231	230	238	236	254	373	376	416	417	249	255	212	216	201	202	87	106	304	313	262	279
Bat0043	147	164	150	151	109	111	209	209	292	306	122	127	162	164	174	178	227	227	215	238	243	262	371	374	NA	NA	249	252	210	214	202	202	100	106	289	313	277	277
Bat0044	160	160	153	155	122	122	209	209	270	302	122	124	160	166	174	174	227	238	211	234	246	254	371	395	410	416	252	252	210	214	202	206	98	100	284	308	270	281
Bat0045	160	164	148	151	109	124	209	220	276	292	118	127	164	169	174	174	227	237	215	238	246	262	374	376	413	416	249	249	212	214	202	208	100	100	289	313	262	277
Bat0046	147	164	148	155	111	124	217	217	276	276	118	118	162	164	170	172	227	227	211	215	238	250	371	373	411	417	252	252	210	214	201	202	100	100	284	289	NA	NA
Bat0047	147	160	153	155	122	124	217	217	272	302	124	124	164	166	172	174	231	231	230	230	236	254	373	374	417	417	255	258	206	206	210	210	97	108	304	304	274	282
Bat0048	147	147	153	153	112	112	209	209	276	279	127	129	158	160	168	168	227	235	211	230	243	245	371	373	416	417	252	255	210	214	202	212	100	102	284	304	270	275
Bat0049	147	160	151	153	111	112	217	217	270	274	120	124	160	162	168	174	227	238	211	215	238	251	371	374	416	419	252	252	210	214	201	210	99	112	284	289	274	275
Bat0050	144	147	155	155	111	112	213	220	276	302	122	129	162	164	170	174	231	235	211	215	230	241	373	378	417	421	249	255	210	216	202	210	102	108	284	289	270	276
Bat0051	149	164	150	155	112	116	209	209	272	278	122	131	164	169	170	176	227	235	215	234	234	241	371	374	416	417	255	258	210	212	199	201	89	100	289	308	262	279
Bat0052	149	171	153	155	112	122	209	217	272	296	122	127	164	166	170	174	223	235	215	234	234	234	371	374	416	419	255	255	210	212	199	202	89	104	289	308	262	274
Bat0053	144	160	153	155	111	114	220	220	279	302	118	129	162	169	174	174	227	235	211	230	NA	NA	376	378	417	421	249	249	214	216	210	210	102	102	284	304	262	277
Bat0054	144	162	148	153	112	114	209	209	276	296	122	122	164	166	174	174	231	235	230	238	230	238	373	374	413	416	255	255	212	216	202	210	102	104	304	313	262	262
Bat0055	144	144	153	153	111	124	209	217	292	310	118	120	151	162	174	174	227	238	234	238	254	258	373	401	417	417	252	255	206	210	206	210	100	108	308	313	262	276
Bat0056	147	147	148	157	112	122	209	209	272	276	122	124	160	164	170	176	227	231	234	238	NA	NA	373	382	413	416	249	255	210	214	201	204	100	101	308	313	272	272
Bat0057	144	160	148	151	112	114	209	209	272	296	122	127	160	166	174	174	227	235	211	230	238	254	374	376	411	416	255	255	206	216	202	210	87	102	284	304	262	274
Bat0058	144	149	153	157	120	122	209	209	276	290	118	120	158	160	170	178	227	227	234	238	238	247	373	374	413	421	249	255	206	210	201	204	100	102	308	313	270	274
Bat0059	149	149	155	155	112	120	209	213	274	290	122	122	160	169	174	174	227	227	211	234	234	238	373	374	416	417	249	255	214	216	202	204	87	102	284	308	270	272
Bat0060	149	160	150	153	111	122	217	217	279	279	124	124	158	162	174	174	227	231	215	230	234	253	376	401	410	417	252	252	212	212	201	210	100	116	289	304	274	275
Bat0061	149	149	150	157	120	122	209	217	296	300	120	131	151	169	170	174	231	235	219	234	243	265	378	393	413	417	252	255	212	212	202	202	87	106	293	308	272	280
Bat0062	144	149	150	150	112	122	209	217	276	300	122	131	164	169	174	178	231	235	211	234	258	265	378	399	417	417	255	255	212	214	202	202	87	106	284	308	272	274
Bat0063	147	164	150	150	112	124	209	217	274	278	118	131	162	169	174	176	227	231	215	234	230	241	371	371	417	419	252	252	210	212	197	201	89	110	289	308	262	275
Bat0064	147	149	150	155	120	122	209	209	266	278	120	122	160	164	174	174	223	231	238	238	238	254	374	376	417	417	249	255	210	212	201	201	97	102	313	313	275	277
Bat0065	149	154	148	153	116	126	209	217	276	276	118	118	160	164	170	170	231	231	215	238	254	258	371	401	417	417	252	255	206	216	202	204	87	103	289	313	274	274
Bat0066	144	149	150	155	122	124	209	209	279	296	118	118	160	164	170	174	227	231	211	234	246	254	373	376	409	410	249	252	214	216	204	210	87	110	284	308	262	262
Bat0067	144	149	148	155	112	120	209	220	272	276	122	124	164	164	170	174	227	235	234	238	230	245	373	373	413	419	249	249	212	212	202	202	102	106	308	313	262	277
Bat0068	147	147	148	155	112	122	209	209	276	282	122	127	160	169	174	174	227	231	234	234	238	238	374	376	410	410	249	252	206	214	202	210	101	103	308	308	262	275
Bat0069	144	149	148	155	109	122	209	217	272	300	118	129	164	164	170	174	227	231	230	238	238	251	382	393	415	417	255	255	210	216	208	210	100	100	304	313	277	279
Bat0070	144	149	155	155	122	124	209	217	276	279	118	118	160	169	170	174	231	231	234	234	234	245	371	376	409	417	252	255	206	216	204	208	87	105	308	308	262	282
Bat0071	149	162	148	151	109	116	209	213	272	279	120	129	162	164	174	174	231	231	211	211	234	234	374	401	411	413	252	252	210	212	201	210	112	116	284	284	275	275
Bat0072	149	162	153	155	122	124	209	213	276	310	118	120	160	164	170	174	231	231	211	238	238	241	395	401	415	419	249	255	210	216	201	201	99	105	284	313	272	277
Bat0073	147	149	152	153	109	116	209	209	272	292	124	124	162	164	174	174	227	235	211	215	230	258	376	397	416	417	252	255	210	212	202	202	106	106	284	289	279	279
Bat0074	149	149	148	150	111	116	213	213	276	279	120	124	158	162	174	174	227	231	211	215	234	253	376	401	410	413	252	252	212	212	208	210	108	116	284	289	275	275
Bat0075	149	160	153	155	118	122	209	209	274	308	122	124	158	158	170	174	227	231	230	238	241	241	371	376	413	413	252	255	206	216	201	210	100	110	304	313	279	282
Bat0076	147	160	148	150	112	112	209	209	272	276	127	127	162	164	170	170	227	235	215	215	230	254	373	376	416	417	249	252	212	214	201	210	100	104	289	289	272	272
Bat0077	147	149	155	155	112	120	209	209	276	312	122	124	164	169	174	174	227	227	211	238	241	245	369	371	417	421	249	255	206	214	197	206	97	108	284	313	262	270
Bat0078	147	166	148	153	116	122	209	217	272	276	118	124	164	164	172	176	NA	NA	230	238	238	254	374	378	NA	NA	255	258	206	214	201	210	97	104	304	313	279	282
Bat0079	160	168	153	155	112	122	209	209	272	308	122	124	158	164	170	176	227	235	207	238	241	241	374	376	413	417	252	252	212	216	201	202	100	110	281	313	272	278
Bat0080	147	149	148	153	120	124	209	209	272	276	127	127	164	166	168	170	223	227	211	211	234	245	371	374	417	417	252	255	214	216	201	202	106	108	284	284	272	275
Bat0081	149	162	148	155	111	124	209	213	272	276	120	122	158	166	172	174	231	235	234	242	234	250	376	393	413	413	252	255	212	212	201	202	87	106	308	317	275	275
Bat0082	149	162	153	155	111	112	209	209	279	298	122	127	158	162	170	170	227	235	215	215	236	243	374	378	410	417	255	255	206	216	201	202	99	108	289	289	272	276
Bat0083	147	164	148	155	112	122	209	209	272	276	124	124	164	169	170	174	227	227	211	215	238	241	366	369	417	421	255	255	210	214	197	202	97	102	284	289	262	272
Bat0084	147	160	153	153	122	126	209	217	272	279	124	127	164	164	172	174	227	231	215	230	236	251	374	382	411	417	252	255	206	214	204	210	101	108	289	304	270	282
Bat0085	144	149	153	155	122	126	217	217	276	279	118	118	160	169	170	174	227	231	215	230	234	258	371	401	409	417	252	255	206	216	204	208	87	103	289	304	262	274
Bat0086	160	171	150	153	114	116	209	217	276	276	118	127	151	166	174	174	227	231	211	242	238	241	376	378	411	413	249	252	206	214	201	201	100	100	284	317	270	272
Bat0087	147	149	148	150	118	120	209	209	274	274	127	129	166	166	174	178	231	235	215	238	230	234	371	373	416	416	249	255	206	216	201	210	87	102	289	313	274	278
Bat0088	147	149	153	153	109	111	209	209	278	304	122	124	158	160	170	178	227	235	219	234	234	243	371	393	413	416	249	255	206	210	202	202	100	104	293	308	262	281
Bat0089	147	149	153	155	112	122	209	213	266	276	124	129	162	166	172	178	231	231	219	219	NA	NA	373	376	416	417	252	255	206	206	201	201	97	104	293	293	274	282
Bat0090	147	168	153	155	118	124	209	217	298	302	122	129	164	166	168	174	227	231	215	234	238	238	374	376	417	419	249	249	216	216	202	204	88	100	289	308	262	273
Bat0091	160	166	153	155	109	114	209	209	274	279	118	124	160	162	170	178	227	243	234	234	236	240	369	373	417	417	255	255	210	214	202	210	97	108	308	308	273	279
Bat0092	149	149	155	155	116	116	209	209	276	298	122	124	164	164	174	178	223	231	211	219	234	250	374	376	416	417	252	258	206	212	199	208	88	102	284	293	274	277
Bat0093	158	168	155	155	109	111	209	217	266	274	124	127	156	162	170	174	231	231	242	242	243	247	371	378	417	420	249	249	206	216	202	204	100	100	317	317	269	275
Bat0094	149	160	149	150	124	124	209	217	272	272	118	122	164	171	174	174	227	231	215	219	226	243	373	374	413	418	249	249	212	212	201	201	87	100	289	293	262	279
Bat0095	166	171	150	151	109	111	217	217	272	278	118	127	151	166	174	174	227	231	207	234	241	262	374	376	413	417	249	255	214	216	202	202	95	100	281	308	280	285
Bat0096	160	171	151	153	111	124	209	217	278	302	118	120	156	166	170	174	231	235	207	211	243	262	374	380	413	413	249	255	206	216	202	202	100	100	281	284	281	285
Bat0097	149	168	148	155	112	118	209	217	272	276	120	131	156	158	170	174	231	231	211	238	234	241	371	373	413	417	249	249	206	216	199	202	100	110	284	313	264	275
Bat0098	147	149	148	155	112	124	213	217	272	274	120	131	164	173	170	170	227	231	215	219	234	248	369	373	413	417	252	252	206	214	201	210	100	100	289	293	262	270
Bat0099	149	157	148	148	111	112	209	217	272	272	127	131	156	173	174	174	231	235	211	211	234	241	369	373	417	417	249	252	214	216	199	206	95	108	284	284	270	282
Bat0100	166	168	153	153	112	124	209	213	272	304	120	129	162	169	178	178	231	231	238	242	237	237	374	378	410	417	252	255	206	210	202	202	95	100	313	317	280	281
Bat0101	147	160	148	151	112	124	213	213	278	278	118	127	160	166	174	178	227	231	211	234	243	254	371	373	413	413	249	255	206	212	202	204	106	112	284	308	264	280
Bat0102	149	158	151	151	111	124	213	213	270	272	120	129	158	166	174	176	223	238	215	230	234	234	373	403	410	416	249	249	210	214	201	206	100	100	289	304	262	274
Bat0103	149	162	150	159	112	124	213	213	270	276	118	127	162	162	176	176	227	231	219	230	234	254	371	374	416	420	249	252	214	216	NA	NA	87	110	293	304	270	272
Bat0104	149	166	150	155	109	112	209	209	272	283	124	124	164	164	174	178	231	231	215	238	234	247	374	376	417	417	249	252	208	212	199	202	100	100	289	313	275	280
Bat0105	149	160	148	151	111	116	213	217	279	310	120	127	162	162	170	178	227	227	215	230	230	230	371	380	417	417	249	255	206	212	201	214	99	108	289	304	279	279
Bat0106	144	160	151	153	111	112	209	213	272	274	122	129	162	162	172	178	223	231	238	238	230	234	373	399	417	417	255	258	206	212	202	214	108	110	313	313	274	280
Bat0107	149	166	153	153	111	124	209	213	272	300	124	131	151	158	170	174	227	227	215	234	237	269	373	378	413	413	252	255	206	214	202	210	87	100	289	308	275	278
Bat0108	147	149	151	153	116	124	209	213	296	310	120	122	162	162	170	178	227	231	230	238	230	247	371	401	417	420	255	255	212	216	208	214	99	104	304	313	279	279
Bat0109	149	166	153	155	112	112	213	213	272	272	118	122	169	169	174	174	223	227	211	215	246	247	371	374	410	418	249	255	206	214	208	208	102	104	284	289	262	283
Bat0110	147	166	150	155	112	120	209	209	272	300	127	127	164	164	174	178	231	238	234	234	238	238	373	376	416	416	255	255	206	212	201	204	100	106	308	308	262	274
Bat0111	149	149	151	155	111	112	209	209	274	278	122	124	162	164	170	178	223	231	215	230	243	265	371	373	416	417	246	252	206	214	202	206	100	100	289	304	274	279
Bat0112	160	171	151	155	111	112	209	209	270	276	122	127	164	169	170	170	227	231	211	219	226	243	356	395	405	410	249	252	208	214	204	206	100	108	284	293	262	270
Bat0113	147	166	155	155	112	120	209	217	272	274	120	127	164	164	174	178	227	231	234	242	238	250	373	376	416	417	249	255	206	206	201	210	100	106	308	317	274	279
Bat0114	147	149	150	151	112	124	209	209	272	278	122	122	162	164	174	178	227	231	230	234	243	243	371	371	416	416	252	255	212	214	202	214	100	100	304	308	280	280
Bat0115	149	160	151	155	111	120	209	213	272	276	118	122	162	164	170	180	227	231	211	219	243	243	356	374	410	416	249	252	206	208	201	204	99	108	284	293	262	280
Bat0116	147	149	148	155	112	124	213	217	272	276	122	122	158	166	174	174	229	231	234	242	240	245	374	395	417	417	249	249	206	216	201	206	99	104	308	317	268	276
Bat0117	160	162	148	151	112	124	209	213	282	300	120	133	162	164	174	178	227	231	219	234	241	245	373	374	415	417	249	249	210	214	202	206	100	100	293	308	276	281
Bat0118	144	147	151	155	109	112	209	213	276	276	118	127	162	166	174	176	227	231	211	234	241	243	371	376	416	416	252	255	214	216	201	202	98	100	284	308	270	278
Bat0119	144	149	150	155	112	114	209	209	274	276	120	124	160	169	170	174	223	227	219	234	243	245	373	374	410	410	255	255	212	212	202	206	97	104	293	308	262	268
Bat0120	147	157	153	155	109	116	209	213	NA	NA	118	127	162	166	176	176	227	231	211	238	240	241	371	378	416	416	252	255	206	214	202	202	100	110	284	313	274	278
Bat0121	149	149	148	155	112	116	209	209	272	279	120	122	164	164	174	174	223	227	219	230	237	245	373	376	409	416	249	252	210	212	201	201	100	102	293	304	270	277
Bat0122	149	149	150	153	111	120	209	217	272	278	127	133	156	162	174	178	231	231	211	234	243	247	373	374	417	418	249	255	206	216	202	206	106	108	284	308	272	278
Bat0123	147	149	148	155	109	111	209	217	276	276	122	127	162	162	176	176	223	231	207	211	241	247	374	376	416	416	249	252	206	216	202	202	95	98	281	284	272	278
Bat0124	149	168	150	153	111	120	209	209	266	278	124	127	162	162	174	178	231	231	215	234	238	238	373	403	409	418	255	258	206	206	206	210	99	110	289	308	272	278
Bat0125	144	157	151	153	111	112	209	213	272	276	118	122	164	164	174	176	227	227	219	234	230	245	373	374	410	416	249	255	212	216	201	202	98	99	293	308	268	268
Bat0126	144	160	153	153	109	124	209	217	272	274	118	133	162	164	170	174	227	231	211	219	240	245	373	373	413	417	249	249	214	214	202	206	97	100	284	293	262	280
Bat0127	149	168	153	155	111	111	209	209	266	272	124	133	151	162	174	174	231	231	230	234	237	243	373	373	409	417	249	258	206	216	202	210	106	110	304	308	270	272
Bat0128	149	157	151	155	111	124	213	213	276	278	122	122	164	164	170	176	227	231	234	242	230	238	371	374	409	416	249	249	210	216	201	206	99	112	308	317	280	280
Bat0129	149	160	148	151	111	124	213	217	276	282	133	133	162	164	174	178	231	231	219	238	237	245	373	374	416	417	249	249	206	214	202	206	99	100	293	313	278	281
Bat0130	144	158	150	153	109	112	209	209	272	276	118	124	164	169	170	174	227	227	211	219	234	245	373	374	410	413	249	255	212	214	202	202	97	100	284	293	262	268
Bat0131	149	164	148	155	112	112	209	213	276	279	118	118	164	164	174	176	227	227	207	234	226	245	371	373	409	417	249	252	212	216	201	202	NA	NA	NA	NA	275	279
Bat0132	149	164	150	155	112	120	209	209	272	279	120	124	164	166	174	178	227	238	219	230	226	245	371	376	413	417	252	255	206	212	199	201	87	100	293	304	272	281
Bat0133	157	168	148	155	111	111	209	209	272	274	127	133	151	156	174	174	231	231	215	234	238	238	373	403	417	417	243	249	206	216	202	202	99	106	289	308	270	278
Bat0134	160	164	148	150	112	114	209	213	274	279	118	124	166	166	174	178	227	227	230	234	245	245	376	397	413	417	249	252	206	214	199	202	87	100	304	308	273	285
Bat0135	149	166	148	148	112	120	209	213	274	276	120	129	151	164	174	174	227	227	215	238	238	247	369	374	409	416	252	255	212	214	202	206	87	93	289	313	270	281
Bat0136	157	166	153	153	109	111	209	217	272	274	118	122	160	162	174	174	227	235	211	242	243	254	373	373	410	419	255	255	212	212	197	206	102	102	284	317	262	272
Bat0137	164	166	148	155	107	120	209	213	274	276	124	129	151	164	170	174	227	227	211	238	241	247	373	374	410	416	255	255	214	214	206	210	87	87	284	313	270	270
Bat0138	166	166	148	155	109	111	209	213	272	274	120	122	164	171	174	174	227	227	211	219	234	238	371	374	417	418	249	255	212	214	204	206	87	87	284	293	269	275
Bat0139	144	149	151	155	116	118	209	209	276	276	118	122	162	166	170	176	231	235	211	223	243	249	371	373	416	417	249	249	206	212	206	208	99	112	284	297	266	276
Bat0140	149	166	148	155	111	112	209	213	272	276	118	120	162	164	174	174	227	231	211	238	238	248	374	374	416	418	243	255	212	214	199	206	87	87	313	313	NA	NA
Bat0141	NA	NA	151	153	111	118	217	217	274	274	122	122	160	164	174	178	227	227	234	242	247	254	373	374	410	416	255	255	210	212	197	201	98	99	308	317	272	277
Bat0142	149	149	151	153	112	120	209	209	276	292	124	127	151	162	174	178	227	227	234	238	243	250	397	397	416	420	249	258	206	212	206	206	97	102	308	313	268	280
Bat0143	157	160	155	155	111	122	209	209	276	283	122	127	166	169	170	176	231	231	211	238	230	248	374	378	405	421	249	252	210	210	202	210	106	108	284	313	262	266
Bat0144	164	166	148	148	112	124	209	217	272	276	124	124	164	164	174	174	227	231	215	234	247	247	371	376	410	413	243	252	206	216	204	206	87	100	289	308	281	281
Bat0145	149	149	150	155	109	116	213	217	272	272	127	127	164	164	174	174	231	231	211	219	246	250	374	376	417	417	249	255	206	214	204	206	103	108	284	293	262	280
Bat0146	149	160	153	155	111	116	209	217	274	300	120	122	162	164	174	174	223	227	211	211	234	234	373	376	410	416	249	258	206	208	201	204	95	98	284	284	264	272
Bat0147	160	160	151	153	111	116	209	217	298	300	112	120	164	164	174	178	227	227	211	215	234	237	373	403	409	416	249	249	206	206	201	202	95	106	284	289	262	272
Bat0148	NA	NA	153	153	112	112	209	213	272	279	122	131	162	164	167	178	227	231	211	230	238	254	374	395	417	421	252	255	206	208	202	206	100	100	284	304	274	283
Bat0149	151	160	151	155	112	120	209	220	272	276	122	124	151	164	170	174	235	235	219	234	241	254	373	395	410	413	249	255	212	214	202	206	93	100	293	308	270	281
Bat0150	160	160	148	155	112	118	209	217	272	300	122	127	166	169	170	178	231	235	215	234	230	243	371	395	416	416	252	255	212	214	204	208	93	102	289	308	270	279
Bat0151	149	149	151	155	111	112	209	217	272	272	122	122	164	169	174	174	231	231	215	230	237	254	371	399	405	416	249	255	214	214	201	202	87	100	289	304	277	282
Bat0152	149	166	150	155	116	118	209	220	272	283	120	129	151	164	174	174	223	227	211	219	240	241	371	395	405	417	252	255	210	212	202	202	97	100	284	293	270	274
Bat0153	149	166	150	151	118	126	209	220	276	283	120	124	151	162	174	174	223	231	219	242	238	241	376	378	413	416	252	255	212	214	201	208	97	100	293	317	270	270
Bat0154	147	160	151	155	111	112	213	217	274	276	120	131	160	171	174	174	231	231	211	215	241	250	374	374	416	417	252	255	206	206	199	206	95	102	284	289	262	277
Bat0155	147	149	148	150	111	112	217	217	272	274	122	124	162	164	174	174	231	231	215	230	230	247	380	399	413	416	249	249	212	218	201	206	100	108	289	304	264	281
Bat0156	147	166	151	155	109	120	217	217	272	276	124	124	164	164	174	174	231	235	211	242	241	247	371	380	417	417	249	252	212	212	199	201	98	100	284	317	274	280
Bat0157	147	151	148	151	111	112	209	209	272	278	122	124	151	164	170	174	227	235	211	219	241	254	382	395	410	416	252	255	214	214	202	202	93	110	284	293	262	281
Bat0158	149	160	151	155	112	116	213	213	276	300	122	127	158	162	170	174	227	227	211	215	234	243	371	380	416	416	249	255	208	216	204	204	99	106	284	289	268	272
Bat0159	157	160	151	155	111	116	209	209	272	298	120	131	162	164	168	174	223	231	211	211	250	262	374	376	416	417	246	255	210	212	199	204	99	106	284	284	269	272
Bat0160	149	149	149	150	118	120	209	220	272	276	124	129	151	169	174	174	223	231	215	219	241	254	376	395	405	413	249	252	212	212	202	208	93	100	289	293	270	270
Bat0161	164	166	148	148	112	116	217	217	272	278	122	127	164	164	174	174	231	231	215	230	240	247	371	371	410	416	243	252	212	216	204	206	87	100	289	304	269	280
Bat0162	157	171	155	155	112	124	213	217	270	308	118	118	164	166	172	174	227	235	242	242	247	254	371	378	409	416	249	252	208	218	206	208	106	106	317	317	268	279
Bat0163	144	160	150	155	112	112	209	217	279	302	122	122	162	166	170	176	231	235	234	238	238	254	374	376	409	416	249	258	214	214	202	202	87	99	308	313	274	276
Bat0164	160	160	155	155	112	112	209	220	282	302	122	127	162	166	170	176	227	235	211	234	238	243	374	378	413	416	249	249	206	214	202	208	87	87	284	308	275	276
Bat0165	149	154	148	148	112	120	209	209	272	308	122	124	166	169	170	172	231	231	219	234	234	251	374	376	416	417	249	252	206	216	199	202	99	106	293	308	270	272
Bat0166	149	164	148	155	111	112	209	213	274	283	120	127	164	164	174	174	227	231	215	215	226	234	376	399	409	417	252	255	210	218	199	202	95	108	289	289	270	278
Bat0167	147	164	148	150	112	118	209	217	283	308	120	127	164	169	174	178	231	235	207	215	226	254	376	376	409	416	249	255	212	218	202	202	100	108	281	289	270	270
Bat0168	147	160	148	153	112	116	217	217	306	308	127	131	162	164	174	174	231	235	211	211	234	238	371	373	409	416	249	252	206	212	204	210	100	106	284	284	278	279
Bat0169	144	149	148	155	112	120	209	209	272	272	118	127	164	164	170	176	231	235	211	215	238	243	373	374	413	417	249	258	210	216	204	208	99	106	284	289	270	278
Bat0170	149	166	150	155	111	118	213	217	272	276	129	133	158	164	170	174	227	231	215	238	241	247	373	373	410	413	252	255	206	206	202	210	87	108	289	313	272	278
Bat0171	147	171	148	151	112	118	209	217	272	308	124	129	162	164	170	178	231	235	234	238	234	254	376	382	409	410	249	249	206	216	202	210	97	100	308	313	270	275
Bat0172	147	171	148	153	111	116	209	220	272	272	122	122	164	166	170	170	227	231	211	219	241	254	373	378	409	420	249	255	206	214	201	202	100	100	284	293	262	275
Bat0173	149	166	153	155	114	120	209	217	272	272	127	129	151	164	170	174	231	238	219	234	238	238	373	395	416	417	255	258	206	210	202	202	99	106	293	308	268	282
Bat0174	144	160	148	155	112	112	209	209	272	302	122	127	164	166	170	176	227	235	211	234	238	242	374	403	413	417	249	249	210	214	204	208	87	99	284	308	275	278
Bat0175	144	147	148	155	109	118	213	213	276	316	120	133	164	164	174	178	227	235	215	219	226	241	371	376	410	417	249	255	212	214	202	208	106	108	289	293	272	275
Bat0176	149	160	153	155	112	112	209	217	276	282	122	122	158	162	170	170	235	238	219	234	243	247	374	378	410	413	249	249	206	212	208	210	87	96	293	308	275	280
Bat0177	149	149	153	153	112	120	213	220	272	308	127	133	164	169	170	170	231	231	215	215	241	241	376	395	417	417	249	252	210	212	199	201	98	106	289	289	268	280
Bat0178	149	154	148	153	109	120	209	217	278	308	124	127	164	171	170	170	231	231	215	238	238	243	373	380	410	416	249	249	206	214	199	206	106	112	289	313	268	270
Bat0179	166	171	148	150	112	118	213	217	272	272	124	129	158	164	170	174	227	235	211	238	234	247	376	403	410	413	249	255	204	206	208	210	100	106	284	313	264	275
Bat0180	166	166	155	155	111	111	209	217	272	276	127	133	158	164	174	176	227	227	238	238	230	247	373	373	410	410	249	252	206	216	202	204	87	102	313	313	272	282
Bat0181	149	149	151	153	112	120	217	220	300	308	127	127	164	169	170	174	227	231	215	238	238	238	373	395	410	417	249	255	212	214	199	199	106	106	289	313	264	268
Bat0182	147	166	153	153	112	124	213	213	274	279	118	122	151	196	174	178	223	223	215	234	247	262	374	380	413	417	246	255	206	206	202	206	100	100	289	308	268	282
Bat0183	149	158	155	155	112	118	209	224	276	282	118	133	164	169	170	174	227	231	207	211	237	251	373	399	410	413	255	255	212	214	201	201	87	100	281	284	274	280
Bat0184	149	171	150	153	111	112	209	209	272	296	124	127	164	166	174	176	227	231	211	230	229	238	373	380	416	416	249	252	206	216	202	206	100	100	284	304	262	273
Bat0185	NA	NA	153	155	124	124	209	209	288	300	127	127	169	171	174	174	231	238	215	230	234	247	371	378	416	417	249	252	206	212	202	208	99	108	289	304	268	282
Bat0186	149	160	150	151	112	116	209	217	270	276	120	127	164	164	174	174	227	231	215	223	243	251	376	395	409	417	252	255	212	218	201	206	100	100	289	297	279	281
Bat0187	164	166	155	155	111	114	209	213	283	298	122	127	164	164	170	174	227	231	211	242	234	238	380	399	413	416	249	252	212	216	201	202	87	100	317	317	NA	NA
Bat0188	147	147	148	155	111	112	213	213	272	278	122	122	158	164	170	174	223	227	211	211	243	252	371	403	413	416	252	255	212	216	206	208	87	99	284	284	NA	NA
Bat0189	149	171	153	155	112	112	209	217	276	276	118	127	151	169	174	174	227	234	211	215	222	251	371	373	412	417	252	255	216	216	197	201	100	112	284	289	280	281
Bat0190	149	166	148	155	111	112	213	217	272	272	118	133	151	164	174	174	231	238	215	234	234	234	380	380	417	420	249	249	206	216	201	208	93	100	289	308	277	277
Bat0191	149	149	150	151	112	112	209	213	272	272	120	129	162	164	174	176	223	223	211	234	238	262	374	395	417	417	246	246	208	216	201	202	87	100	284	308	271	272
Bat0192	157	160	148	151	109	116	209	217	276	306	127	127	156	164	174	174	227	227	215	219	238	243	378	403	416	417	255	255	206	210	210	214	100	106	289	293	272	278
Bat0193	144	160	148	155	111	126	209	209	272	314	118	122	164	169	176	178	231	231	215	234	250	262	373	399	410	413	252	255	206	206	197	201	102	102	289	308	264	270
Bat0194	147	160	148	151	112	126	209	220	272	272	118	122	164	169	176	178	227	231	211	215	241	262	380	399	410	416	249	255	206	214	201	202	102	108	284	289	270	270
Bat0195	160	164	151	151	109	112	209	217	274	276	120	127	162	169	174	178	223	227	215	215	234	243	376	380	413	417	249	252	208	212	204	208	99	102	289	289	277	279
Bat0196	160	164	153	155	109	114	209	213	272	283	127	127	160	164	174	174	231	238	211	242	238	259	374	380	413	416	252	255	212	216	202	210	88	100	284	317	274	276
Bat0197	149	166	153	155	109	112	209	213	272	274	124	133	151	162	174	174	231	238	215	215	234	240	374	380	416	420	249	252	206	206	201	210	100	100	289	289	276	280
Bat0198	149	149	148	150	109	122	209	209	283	283	122	124	164	164	174	174	223	227	215	219	234	238	369	374	417	419	249	258	210	210	202	202	87	108	289	293	270	278
Bat0199	149	149	150	155	112	112	209	213	272	272	124	127	151	164	174	174	231	238	215	242	240	254	374	374	417	420	249	252	206	208	208	210	100	100	289	317	274	276
Bat0200	149	157	148	148	112	116	209	217	272	306	120	127	160	164	174	174	227	229	207	215	243	243	382	403	416	416	249	255	206	206	202	210	100	106	281	289	272	278
Bat0201	144	157	155	155	111	116	209	213	272	272	122	129	151	169	178	178	231	231	215	230	230	249	395	399	413	416	255	258	206	212	197	201	102	108	289	304	264	275
Bat0202	160	162	148	150	112	124	209	209	278	282	127	127	151	169	178	178	227	235	234	242	234	241	399	401	416	419	249	252	206	212	202	202	87	99	308	317	274	281
Bat0203	147	147	148	155	111	112	213	213	272	278	122	122	158	164	170	174	223	227	211	211	243	252	371	403	413	416	252	255	212	216	206	208	87	99	284	284	268	273
Bat0204	144	171	148	155	111	111	209	209	272	272	118	131	162	164	174	178	231	238	215	234	238	262	373	380	413	413	252	255	206	206	197	210	100	102	289	308	264	279
Bat0205	149	149	148	150	109	112	209	213	272	272	120	122	158	162	174	176	223	227	211	211	234	262	395	395	417	417	246	249	208	212	201	204	87	106	284	284	271	275
Bat0206	149	160	151	155	109	111	209	217	272	276	118	129	162	164	170	176	231	238	219	234	230	246	373	395	416	416	249	249	206	206	204	210	108	110	293	308	276	280
Bat0207	149	166	150	153	112	116	209	217	270	278	120	127	156	164	174	176	231	231	215	215	240	243	376	395	409	410	252	255	206	218	206	210	100	106	289	289	278	278
Bat0208	157	160	151	155	120	124	209	209	296	308	118	127	156	171	174	176	231	231	211	219	250	250	376	403	413	417	252	255	206	206	199	204	100	100	284	293	264	275
Bat0209	164	164	148	153	122	124	213	213	274	283	122	129	158	162	170	170	223	231	215	230	245	247	369	395	413	416	249	249	206	210	201	210	100	100	289	304	270	278
Bat0210	144	147	148	151	109	112	209	209	270	272	124	127	156	162	174	176	231	231	219	234	253	258	376	397	416	420	249	255	212	216	201	210	99	100	293	308	276	280
Bat0211	149	166	148	155	114	116	209	217	276	296	118	122	160	160	170	174	227	235	219	238	245	250	373	376	416	416	249	255	208	212	201	202	99	110	293	313	268	270
Bat0212	149	149	148	149	112	112	213	217	272	272	122	127	164	169	170	174	227	231	211	219	234	247	369	374	410	416	249	252	212	216	210	210	99	100	284	293	262	264
Bat0213	149	149	151	155	112	112	209	217	270	276	118	120	162	164	170	174	227	231	211	234	240	259	374	380	416	417	249	249	210	212	202	212	100	100	284	308	262	282
Bat0214	149	166	151	151	112	120	209	209	268	279	118	122	151	164	170	174	231	238	215	219	230	240	371	373	409	417	252	255	206	212	202	210	87	100	289	293	275	279
Bat0215	162	166	150	151	112	122	213	217	272	272	122	122	164	166	174	174	227	235	219	234	234	237	369	373	409	417	249	258	212	216	202	206	96	100	293	308	262	270
Bat0216	149	157	148	155	112	112	209	209	276	276	118	118	169	169	174	174	231	234	207	211	237	251	373	373	412	413	255	255	214	216	201	201	97	100	281	284	262	281
Bat0217	147	171	148	150	111	111	209	213	266	272	122	127	158	166	174	174	223	231	211	238	238	243	380	403	416	417	252	255	212	216	206	206	99	112	284	313	264	273
Bat0218	147	164	151	158	109	111	209	209	270	274	122	127	158	162	174	174	231	231	234	234	238	253	378	397	417	420	249	258	214	216	206	210	96	99	308	308	276	286
Bat0219	149	160	150	151	112	116	209	217	270	276	120	127	164	164	174	174	227	231	215	223	243	251	376	395	409	417	252	255	212	218	201	206	100	100	289	297	279	281
Bat0220	149	166	151	155	109	120	209	217	274	279	122	129	164	164	170	174	227	231	215	234	234	240	371	378	409	417	249	252	206	206	206	210	87	108	289	308	278	281
Bat0221	149	162	149	155	112	114	209	217	282	296	118	127	160	164	170	174	231	235	219	234	245	251	373	376	416	417	249	255	206	208	201	202	100	110	293	308	268	270
Bat0222	160	168	155	155	111	111	209	213	296	314	118	127	160	169	176	178	231	231	215	234	245	262	373	376	413	416	249	255	206	214	201	202	99	102	289	308	264	270
Bat0223	160	166	148	148	111	124	209	209	272	282	120	127	164	169	174	178	231	235	234	242	241	241	378	399	416	420	249	252	212	212	202	206	100	100	308	317	270	280
Bat0224	149	160	151	151	109	112	209	217	272	272	118	124	162	164	176	178	231	231	219	242	230	254	373	374	416	417	249	249	206	212	208	210	100	110	293	317	280	281
Bat0225	149	157	151	155	111	114	213	217	276	302	120	124	162	164	174	174	227	231	211	219	240	247	380	395	413	416	249	252	212	216	202	202	87	100	284	293	262	272
Bat0226	149	160	151	155	111	112	209	220	270	276	120	127	162	164	174	176	223	231	215	234	240	254	376	380	416	417	249	249	210	212	202	212	100	100	289	308	262	262
Bat0227	147	166	151	155	111	112	209	213	270	278	122	133	158	162	174	178	227	231	215	234	238	250	373	378	420	420	249	258	214	216	202	210	96	100	289	308	280	286
Bat0228	147	160	148	151	112	126	209	220	272	272	118	122	164	169	176	178	227	231	211	215	241	262	380	399	410	416	249	255	206	214	201	202	102	108	284	289	270	270
Bat0229	166	166	150	153	112	124	213	217	274	276	122	127	151	162	174	178	223	227	211	234	243	247	373	374	413	416	249	255	206	206	202	206	100	106	284	308	266	282
Bat0230	147	166	153	153	112	124	213	217	274	279	118	122	151	196	174	178	223	223	215	234	247	262	374	380	413	417	246	255	206	206	202	206	99	100	289	308	268	282
Bat0231	149	160	151	151	109	112	209	217	272	272	118	124	162	164	176	178	231	231	219	242	230	254	373	374	416	417	249	249	206	212	208	210	100	110	293	317	280	281
Bat0232	149	158	149	155	112	118	209	224	274	282	127	133	164	169	170	178	227	227	189	211	237	237	373	397	410	416	255	261	214	216	201	201	100	102	284	284	275	275
Bat0233	164	166	155	155	111	114	209	209	282	283	120	122	162	164	170	174	223	227	211	242	240	240	356	371	410	416	249	255	212	216	201	202	99	104	284	317	272	276
Bat0234	149	149	148	155	111	112	209	209	272	272	112	122	156	164	170	178	227	231	238	242	237	254	374	380	417	419	249	252	210	212	202	206	100	100	313	317	262	274
Bat0235	147	162	155	155	112	124	209	209	266	302	120	127	158	169	168	174	231	231	219	230	243	245	374	374	409	419	255	255	212	214	202	208	100	106	293	304	262	262
Bat0236	149	157	148	148	112	116	209	217	272	306	120	127	160	164	174	174	227	229	207	215	243	243	382	403	416	416	249	255	206	206	202	210	100	106	281	289	272	277
Bat0237	149	158	155	155	112	118	209	224	276	282	118	133	164	169	170	174	227	231	207	211	237	251	373	399	410	413	255	255	212	214	201	201	87	100	281	284	274	281
Bat0238	149	160	151	155	111	112	209	220	270	276	120	127	162	164	174	176	223	231	215	234	240	254	376	380	416	417	249	249	210	212	202	212	100	100	289	308	262	262
Bat0239	149	160	151	155	109	111	209	217	272	276	118	129	162	164	170	176	231	238	219	234	230	246	373	395	416	416	249	249	206	206	204	210	108	110	293	308	276	280
Bat0240	144	171	148	155	111	111	209	209	272	272	118	131	162	164	174	178	231	238	215	234	237	262	373	380	413	413	252	255	206	206	197	210	100	102	NA	NA	264	278
Bat0241	157	160	151	153	111	114	209	213	272	302	120	124	158	164	174	174	231	231	211	219	240	253	380	401	405	413	249	249	212	212	199	202	100	110	284	293	262	273
Bat0242	149	164	150	153	112	122	213	213	276	283	122	122	162	162	170	174	223	231	230	230	234	247	371	395	413	417	246	249	210	214	201	202	100	100	304	304	270	272
Bat0243	149	166	153	155	109	112	209	213	272	274	124	133	151	162	174	174	231	238	215	215	234	240	374	380	416	420	249	252	204	206	201	210	100	100	289	289	276	280
Bat0244	149	149	153	155	111	112	209	217	276	279	122	129	160	164	174	176	227	227	211	234	226	240	376	378	416	417	252	255	206	212	206	208	100	108	284	308	280	280
Bat0245	149	149	150	155	112	112	209	213	272	272	124	127	151	164	174	174	231	238	215	242	240	254	374	374	417	420	249	252	206	208	208	210	100	100	289	317	274	276
Bat0246	149	157	151	155	111	114	213	217	276	302	120	124	162	164	174	174	227	231	211	219	240	247	380	395	413	416	249	252	212	216	202	202	87	100	284	293	262	272
Bat0247	160	162	148	150	112	124	209	209	278	282	127	127	151	169	178	178	227	235	234	242	234	241	399	401	416	419	249	252	206	212	202	202	87	99	308	317	274	281
Bat0248	144	157	155	155	111	116	209	213	272	272	122	129	151	169	178	178	231	231	215	230	230	248	395	399	413	416	255	258	206	212	197	201	102	108	289	304	264	275
Bat0249	160	166	148	148	111	124	209	209	272	282	120	127	164	169	174	178	231	235	234	242	241	241	378	399	416	420	249	252	212	212	202	206	99	100	308	317	270	281
Bat0250	149	149	148	155	111	112	209	209	276	279	127	133	164	164	174	176	231	231	207	234	238	240	373	374	413	417	252	255	212	212	201	201	87	87	281	308	270	280
Bat0251	149	166	150	151	112	120	209	217	274	292	127	127	162	164	174	176	223	231	211	238	234	250	369	374	410	410	255	255	216	218	202	202	102	106	284	313	262	272
Bat0252	149	166	148	150	111	112	209	217	272	300	118	124	156	162	170	174	227	227	219	223	243	250	373	374	409	417	249	255	208	212	202	210	100	104	293	297	272	274
Bat0253	144	166	153	153	114	116	209	217	272	272	124	127	151	151	174	176	227	231	230	238	238	248	376	403	417	418	255	258	210	214	202	208	100	106	304	313	272	286
Bat0254	144	160	148	153	111	116	209	209	272	272	120	122	151	160	170	178	227	231	207	215	248	250	380	399	416	416	249	252	206	212	197	201	102	106	281	289	272	275
Bat0255	149	166	149	151	111	122	209	209	272	272	118	124	162	164	176	178	227	227	211	211	234	238	373	374	416	417	255	255	206	212	206	208	110	110	284	284	262	276
Bat0256	144	166	153	153	116	126	209	209	NA	NA	120	127	151	160	174	178	227	231	215	230	238	250	376	399	416	418	252	255	206	210	197	202	100	102	289	304	270	272
Bat0257	147	149	148	153	111	124	213	213	272	278	120	127	156	166	170	178	231	235	211	234	243	243	371	378	410	410	255	258	206	212	202	208	93	106	284	308	280	280
Bat0258	166	166	151	155	111	118	213	217	272	272	124	129	164	164	170	170	223	231	211	219	248	258	371	373	409	418	249	249	206	212	199	208	100	108	284	293	279	279
Bat0259	149	149	155	155	112	112	209	217	274	302	120	127	162	162	170	174	231	231	234	238	247	247	373	373	409	417	252	255	206	212	206	210	100	100	308	313	274	274
Bat0260	149	164	150	155	112	112	209	209	272	274	124	124	156	162	176	178	223	231	215	238	230	238	373	374	409	417	249	255	214	214	201	202	100	106	289	313	268	275
Bat0261	149	166	151	155	112	120	217	217	274	302	120	122	162	164	176	176	227	231	223	230	248	248	373	378	409	413	252	255	210	216	202	210	102	102	297	304	275	275
Bat0262	160	166	151	155	116	120	217	217	274	279	120	124	158	164	176	176	231	235	230	238	241	247	374	378	409	416	249	252	210	216	202	202	87	101	304	313	270	275
Bat0263	149	149	150	155	111	112	217	217	274	274	120	122	162	164	174	176	227	231	230	234	247	247	373	374	409	417	252	258	206	210	210	210	100	101	304	308	274	274
Bat0264	NA	NA	148	151	112	120	209	209	272	306	118	127	162	166	170	174	227	231	219	242	226	254	374	376	416	417	249	252	206	212	210	214	100	103	293	317	274	279
Bat0265	149	166	148	153	109	122	209	217	270	272	124	127	160	162	170	174	227	231	230	234	251	254	373	405	417	417	252	252	212	216	199	210	99	104	304	308	270	278
Bat0266	149	164	150	153	116	122	209	209	268	270	120	124	166	166	170	178	227	238	215	219	230	241	376	395	413	417	249	249	208	210	202	208	96	102	289	293	270	285
Bat0267	149	149	148	148	111	111	217	217	272	274	122	122	162	166	170	172	227	235	211	234	236	241	395	403	410	415	252	255	208	214	204	208	99	99	284	308	275	280
Bat0268	149	149	150	150	112	116	209	209	268	270	118	124	162	166	170	170	227	238	215	215	230	234	376	401	417	417	249	255	210	212	197	208	100	102	289	289	270	275
Bat0269	162	164	153	155	112	122	209	209	268	272	124	124	154	166	174	178	227	227	215	219	234	241	373	395	417	417	249	255	208	214	208	210	102	102	289	293	270	278
Bat0270	147	164	153	155	116	122	209	217	268	274	124	127	154	162	170	178	227	231	215	219	234	245	373	373	417	419	249	249	214	218	210	210	102	102	289	293	270	278
Bat0271	147	164	151	155	112	116	209	209	268	272	118	127	154	160	170	174	227	231	211	219	NA	NA	373	374	416	419	249	249	214	216	199	210	100	102	284	293	274	277
Bat0272	149	160	148	148	122	124	209	217	270	272	120	127	164	166	174	174	231	238	215	234	230	236	373	395	415	417	249	255	206	208	201	201	99	108	289	308	270	272
Bat0273	147	149	150	155	111	116	209	217	270	274	124	124	166	166	170	170	227	227	215	215	230	251	373	376	417	417	255	255	212	216	202	208	100	104	289	289	275	275
Bat0274	149	149	155	155	124	126	209	209	272	272	120	129	158	166	174	178	227	227	215	234	240	248	374	376	417	419	249	249	214	214	197	204	101	102	289	308	272	274
Bat0275	149	168	150	153	111	124	209	213	276	296	118	120	162	162	170	178	227	231	238	238	245	254	376	376	413	416	249	252	212	214	201	208	87	110	313	313	262	279
Bat0276	149	149	151	155	112	112	209	209	272	274	118	120	162	162	170	176	227	231	219	234	241	248	374	374	412	416	249	252	208	214	202	206	101	106	293	308	268	278
Bat0277	160	171	148	155	111	116	209	217	272	274	120	120	156	162	170	170	227	231	230	230	245	254	369	391	409	409	252	255	214	214	201	204	87	108	304	304	274	275
Bat0278	149	168	148	150	112	126	209	213	272	276	124	124	151	164	168	178	227	231	215	234	234	241	373	378	417	419	249	252	212	212	208	210	87	110	289	308	275	278
Bat0279	149	149	151	155	112	126	209	209	272	274	118	120	162	162	170	174	227	235	219	238	245	248	369	374	412	417	249	258	206	214	199	206	100	101	293	313	270	272
Bat0280	149	149	150	155	111	126	209	209	292	296	120	129	162	166	174	178	227	235	219	230	247	265	374	374	413	416	249	252	208	214	202	202	99	100	293	304	272	276
Bat0281	144	149	148	155	116	126	209	213	272	272	124	129	160	162	174	178	227	231	211	211	238	251	371	374	412	417	249	249	206	214	197	204	102	106	284	284	276	276
Bat0282	149	149	155	155	124	126	209	209	272	272	120	129	158	166	174	178	227	227	215	234	240	248	374	376	417	419	249	249	214	214	197	204	101	102	289	308	272	274
Bat0283	149	160	153	155	116	118	209	213	276	312	124	124	162	166	170	178	231	231	215	238	240	246	373	373	409	417	249	252	210	214	202	202	99	104	289	313	262	262
Bat0284	149	149	151	153	111	116	209	213	302	302	116	124	164	166	174	178	227	235	211	238	240	247	373	397	416	418	249	255	210	216	197	202	100	108	284	313	262	276
Bat0285	149	149	150	151	112	112	209	209	272	276	120	124	156	166	168	170	223	231	238	238	248	254	374	395	413	416	249	252	214	216	202	202	100	101	313	313	270	277
Bat0286	149	158	151	151	111	112	209	209	272	276	120	124	156	164	168	174	231	235	211	238	245	248	374	376	409	413	252	255	214	216	202	210	87	101	284	313	270	277
Bat0287	149	149	148	148	112	116	209	217	272	272	120	127	166	169	170	174	223	227	219	230	234	243	373	373	409	416	252	255	210	214	201	202	100	108	293	304	274	281
Bat0288	149	149	155	155	111	112	209	209	272	292	120	122	162	166	174	178	227	231	211	219	248	265	374	374	416	416	249	249	214	216	202	202	99	101	284	293	277	277
Bat0289	149	149	155	155	112	124	213	213	274	298	118	127	162	164	174	178	223	227	211	234	248	262	373	380	410	417	249	252	210	214	197	204	100	100	284	308	262	276
Bat0290	147	149	148	153	112	116	213	217	302	312	122	124	160	166	174	178	231	235	230	238	222	240	373	373	417	417	249	249	210	210	202	202	99	108	304	313	262	276
Bat0291	149	162	153	155	109	112	209	217	276	282	124	131	162	164	174	174	227	227	219	230	248	262	373	401	405	417	249	255	210	214	201	202	99	99	293	304	272	276
Bat0292	149	164	148	155	116	126	213	213	272	276	124	129	160	164	170	174	231	231	211	234	234	251	374	378	412	415	249	249	214	216	197	206	102	106	284	308	274	274
Bat0293	149	160	153	153	116	124	209	213	276	312	127	127	149	169	170	170	227	235	238	238	222	226	373	401	413	417	249	252	210	212	201	202	108	110	313	313	262	262
Bat0294	147	149	150	151	109	116	209	209	272	276	124	129	154	164	170	170	223	227	234	234	251	260	373	397	413	416	249	249	210	210	201	206	87	100	308	308	272	274
Bat0295	149	149	153	155	109	124	209	209	276	298	122	124	160	162	174	174	227	238	211	234	238	238	373	399	409	420	249	252	206	222	201	204	102	106	284	308	270	272
Bat0296	149	149	150	150	112	116	209	209	272	274	124	127	154	166	170	174	223	227	215	234	230	260	373	374	413	415	249	255	208	210	201	202	87	87	289	308	272	274
Bat0297	149	162	155	155	109	118	209	209	276	276	124	127	162	162	170	174	231	235	211	234	234	250	373	376	413	420	249	249	212	214	202	206	95	98	284	308	272	276
Bat0298	147	149	150	155	109	112	213	213	278	298	124	124	166	169	176	178	223	231	215	234	230	238	373	399	410	417	252	255	210	222	204	208	98	102	289	308	272	280
Bat0299	149	160	148	155	112	116	213	217	276	276	122	127	158	166	176	178	227	231	211	215	234	238	378	399	419	420	252	255	210	214	202	204	100	100	284	289	NA	NA
Bat0300	149	160	148	155	111	111	213	217	266	300	122	133	162	162	170	170	227	231	238	238	241	241	371	374	417	419	249	255	206	216	199	202	104	108	313	313	274	280
Bat0301	144	162	153	155	111	124	217	217	274	274	124	127	162	166	178	178	227	231	219	234	238	245	373	401	419	419	249	255	210	210	202	202	100	101	293	308	266	278
Bat0302	149	166	153	155	112	112	213	217	272	272	118	127	162	164	174	178	227	231	211	238	234	234	373	376	416	416	255	255	212	222	201	202	87	102	284	313	274	282
Bat0303	147	160	153	153	112	116	209	209	282	300	122	124	158	162	172	178	227	231	238	238	245	247	373	376	409	419	249	249	206	214	202	208	87	100	313	313	270	277
Bat0304	149	160	148	155	120	124	209	217	272	276	118	122	158	162	170	174	227	231	215	234	238	238	371	373	413	417	249	249	212	216	212	212	88	102	289	308	270	278
Bat0305	149	160	155	155	109	120	209	213	272	272	122	124	162	164	170	170	227	231	211	215	230	265	374	403	415	417	249	249	212	214	199	202	87	99	284	289	270	277
Bat0306	149	149	148	150	112	120	209	209	270	272	120	133	162	166	174	174	227	227	211	211	234	238	371	399	416	417	252	255	206	212	202	202	95	100	284	284	270	271
Bat0307	149	149	148	155	111	112	209	213	268	272	127	129	162	164	174	174	227	227	211	230	234	238	371	373	413	416	249	249	214	214	202	210	102	102	284	304	270	272
Bat0308	160	164	148	153	116	126	213	213	274	302	118	124	154	162	168	178	227	231	215	234	234	238	373	373	415	417	249	255	208	210	201	201	87	102	289	308	275	278
Bat0309	149	149	148	155	109	126	209	209	276	296	124	127	162	162	178	178	231	238	215	234	238	247	373	373	410	417	249	255	206	210	201	202	98	100	289	308	272	272
Bat0310	147	149	151	153	111	112	209	213	272	312	122	122	158	160	174	174	227	231	215	238	240	262	373	373	405	417	249	255	206	210	202	202	99	104	289	313	275	276
Bat0311	149	162	153	153	111	112	213	217	272	296	124	129	151	164	174	178	227	231	215	234	230	234	374	401	405	419	252	258	210	214	210	210	99	110	289	308	275	279
Bat0312	149	149	148	153	111	120	217	217	266	274	127	129	162	162	170	170	227	227	215	234	230	234	373	397	416	419	249	252	210	210	199	202	95	101	289	308	266	270
Bat0313	149	149	150	155	109	112	209	209	272	272	124	124	162	169	170	174	231	231	211	211	247	254	399	399	411	417	249	255	206	212	201	202	100	102	284	284	272	274
Bat0314	144	149	153	153	111	112	209	209	276	302	122	124	158	162	168	176	227	231	234	238	234	254	369	401	417	420	252	252	210	212	201	202	97	106	308	313	272	272
Bat0315	149	149	153	155	111	112	209	209	272	302	122	124	156	162	168	176	227	227	230	238	230	254	374	401	417	417	249	252	206	212	202	210	106	108	304	313	272	278
Bat0316	147	149	148	151	111	122	209	213	276	300	116	127	156	160	174	174	227	231	219	238	238	250	378	395	416	417	249	252	206	210	199	201	95	97	293	313	270	272
Bat0317	147	147	153	153	120	120	213	217	272	290	122	124	151	156	170	174	227	231	211	215	226	266	369	369	411	417	249	258	214	216	201	206	102	102	284	289	262	275
Bat0318	149	164	150	155	112	120	209	209	272	274	120	127	166	169	174	178	231	231	211	215	251	254	373	374	416	417	255	255	206	206	206	210	104	106	284	289	270	282
Bat0319	149	149	148	155	112	120	209	213	276	302	124	127	160	169	174	174	227	227	211	238	241	260	373	399	417	417	255	255	212	216	202	204	93	104	284	313	270	272
Bat0320	147	149	153	155	114	120	209	213	270	272	118	124	151	156	174	178	227	231	207	211	226	248	369	374	413	417	249	258	214	214	201	204	102	106	281	284	262	275
Bat0321	149	149	151	153	112	124	209	217	272	272	127	127	162	166	170	178	235	238	215	234	222	241	369	395	413	417	249	249	212	214	201	206	101	102	289	308	275	275
Bat0322	149	162	153	155	111	111	209	209	278	283	124	127	166	166	174	178	231	235	215	238	230	248	369	395	409	420	252	252	212	214	199	202	99	100	289	313	268	274
Bat0323	149	149	153	155	111	114	209	217	272	278	122	124	162	171	176	176	235	238	215	238	243	253	374	401	416	416	249	249	212	216	202	206	102	108	289	313	275	278
Bat0324	149	164	150	155	112	114	209	217	272	272	122	124	162	171	174	174	235	235	215	234	241	253	395	401	416	416	249	249	212	216	202	202	104	108	289	308	270	275
Bat0325	149	149	153	153	112	112	209	220	272	272	122	129	151	166	170	170	227	238	211	211	241	254	378	393	410	419	249	249	212	214	201	210	102	104	284	284	274	280
Bat0326	144	166	155	155	120	120	209	209	274	274	118	122	162	162	170	174	227	231	215	230	234	238	373	399	416	419	252	255	210	212	202	210	97	104	289	304	274	277
Bat0327	144	149	153	155	112	112	209	217	272	304	124	129	151	166	170	174	235	238	211	215	240	254	378	405	410	417	249	258	210	212	200	210	100	102	284	289	272	280
Bat0328	149	166	151	155	112	116	209	209	312	312	120	127	156	158	170	170	227	231	234	234	234	247	373	374	415	421	246	249	208	212	210	210	95	100	308	308	268	275
Bat0329	149	166	150	153	112	114	209	217	272	276	124	127	166	171	174	174	223	227	211	234	251	254	399	405	416	417	249	252	206	214	201	210	100	102	284	308	269	274
Bat0330	144	147	150	155	114	122	209	209	274	274	118	120	156	160	170	170	227	231	215	234	237	237	371	380	413	413	246	249	212	212	206	210	95	108	289	308	275	280
Bat0331	149	149	155	157	112	114	209	209	272	276	118	122	151	162	170	174	231	231	234	234	241	256	373	374	417	417	252	255	212	212	201	210	87	98	308	308	262	272
Bat0332	149	149	148	157	122	122	209	213	276	300	118	127	151	162	174	174	231	231	215	234	241	245	373	374	413	416	252	255	210	212	204	210	98	104	289	308	272	281
Bat0333	144	160	148	153	111	112	209	209	272	276	124	124	160	164	178	178	227	235	215	238	241	258	373	378	416	417	252	252	216	216	201	202	95	104	289	313	274	276
Bat0334	149	149	151	153	111	124	209	209	272	276	127	131	162	164	170	174	231	231	219	238	245	245	380	403	409	416	255	255	210	214	201	204	96	104	293	313	277	282
Bat0335	149	160	151	155	112	118	213	217	272	276	118	122	162	166	170	174	227	231	215	215	241	241	374	401	416	419	249	249	212	216	201	212	101	102	289	289	262	272
Bat0336	149	149	151	151	112	120	213	217	268	274	118	122	154	166	170	178	227	227	234	234	230	238	373	399	417	417	249	255	206	214	201	206	104	108	308	308	272	274
Bat0337	149	166	153	153	109	111	209	209	274	276	118	129	156	164	170	178	235	238	215	219	248	248	373	382	405	415	252	252	206	214	202	204	99	100	289	293	276	276
Bat0338	160	166	153	153	111	124	209	213	274	300	118	127	156	162	170	176	227	238	215	219	230	240	373	373	405	415	249	252	214	214	199	204	100	100	289	293	276	280
Bat0339	160	166	151	153	111	124	209	209	274	274	120	127	156	164	170	170	227	238	215	215	238	240	373	378	415	417	249	249	206	214	199	210	100	106	289	289	262	280
Bat0340	149	149	150	151	112	122	209	209	282	302	124	127	162	166	170	174	227	231	215	234	241	245	373	376	417	417	249	252	212	214	202	202	98	102	289	308	270	272
Bat0341	149	149	151	153	116	120	209	213	274	276	118	122	154	154	170	170	227	227	215	234	238	245	373	399	415	417	249	255	NA	NA	201	202	104	104	289	308	274	274
Bat0342	144	149	151	153	112	112	209	209	272	274	124	127	164	164	174	178	227	227	215	238	246	258	373	399	415	417	249	252	208	216	201	201	95	102	289	313	276	276
Bat0343	144	149	150	155	111	122	209	213	272	272	120	124	156	160	170	178	231	238	234	234	237	247	369	380	413	417	246	252	212	212	210	210	87	95	308	308	266	280
Bat0344	144	149	148	155	111	111	217	217	276	308	122	124	166	169	174	178	227	231	215	234	222	238	374	374	416	419	249	252	212	212	202	202	100	100	289	308	275	275
Bat0345	149	168	153	155	118	126	213	217	272	276	122	124	164	164	174	176	227	231	211	223	247	254	374	376	409	416	249	255	210	214	202	206	98	106	284	297	270	272
Bat0346	149	160	149	155	111	122	209	209	272	278	122	124	160	164	174	174	227	231	215	215	241	241	373	373	416	419	246	255	210	216	202	204	104	110	289	289	262	274
Bat0347	149	162	150	150	112	124	209	217	272	312	120	127	162	169	174	180	227	227	215	230	230	247	376	399	416	417	249	255	214	216	204	210	87	102	289	304	280	282
Bat0348	149	149	150	151	116	126	209	213	288	298	124	127	151	162	174	174	223	231	215	234	238	241	373	397	416	417	249	252	206	216	206	210	87	101	289	308	272	274
Bat0349	144	147	151	153	111	124	209	213	292	300	127	129	162	164	174	174	227	231	215	230	234	236	376	376	417	417	252	255	214	214	204	204	100	102	289	304	262	268
Bat0350	149	149	150	153	109	116	213	217	272	276	118	124	160	162	170	170	227	227	223	230	230	235	369	376	416	416	249	249	210	212	202	204	102	104	297	304	276	281
Bat0351	147	160	153	155	120	124	217	217	274	276	124	129	158	164	174	178	223	227	219	219	247	253	369	373	413	416	249	255	212	214	204	208	87	100	293	293	272	282
Bat0352	149	160	153	155	112	116	209	217	NA	NA	127	129	162	162	174	178	227	227	215	234	247	248	380	401	417	417	249	255	206	214	197	206	87	104	289	308	278	278
Bat0353	149	168	151	153	111	116	213	213	274	300	116	118	162	166	170	184	227	227	219	238	230	234	373	374	416	416	249	249	206	214	202	204	98	102	293	313	268	274
Bat0354	149	149	151	151	109	111	213	213	274	276	127	127	162	162	170	178	227	227	211	238	238	243	373	374	413	416	249	255	214	214	204	208	98	102	284	313	262	278
Bat0355	149	149	151	153	114	116	209	213	276	300	118	124	162	166	178	184	227	227	219	234	230	243	373	374	409	416	249	255	206	214	202	202	98	106	293	308	268	270
Bat0356	149	160	148	155	122	124	209	209	274	310	124	129	158	162	168	170	227	227	211	242	226	226	373	373	413	413	249	249	210	216	202	204	100	102	284	317	268	270
Bat0357	149	168	151	153	111	116	213	213	274	300	118	118	162	166	170	184	227	227	219	238	230	234	373	374	416	416	249	249	206	214	202	204	98	102	293	313	268	274
Bat0358	144	147	151	155	112	114	213	217	270	272	118	122	164	164	170	174	227	231	215	238	245	250	373	373	413	417	252	258	208	210	201	204	102	104	289	313	270	274
Bat0359	149	160	153	155	112	116	209	217	NA	NA	127	129	162	162	174	178	227	227	215	234	247	248	380	401	417	417	249	255	206	214	197	206	87	104	289	308	278	278
Bat0360	147	147	155	155	111	114	209	213	270	272	118	124	162	164	170	170	227	227	211	238	226	245	373	373	413	417	252	252	206	210	204	204	102	104	284	313	270	274
Bat0361	160	160	151	155	111	118	209	213	272	308	120	122	151	164	170	178	227	231	234	234	234	234	373	374	416	417	252	255	206	214	201	206	97	100	308	308	272	276
Bat0362	149	160	155	155	112	116	209	217	NA	NA	122	127	162	166	170	174	227	231	215	234	247	247	401	403	410	417	249	249	206	210	206	210	87	102	289	308	262	278
Bat0363	149	160	154	155	118	118	213	217	272	274	122	124	164	164	174	178	227	231	211	215	234	247	373	374	416	419	249	252	210	214	204	206	98	100	284	289	272	278
Bat0364	149	162	150	155	116	124	217	217	272	312	127	127	162	169	168	174	223	227	230	234	230	250	369	376	410	417	249	252	212	214	199	210	102	108	304	308	279	280
